# Supplementary material for: Actin Cytoskeleton Affects Schwann Cell Migration and Peripheral Nerve Regeneration
Source: Front Physiol. 2018 Jan 25;9:23. doi: 10.3389/fphys.2018.00023 (PMC5788963; doi:10.3389/fphys.2018.00023)
Supplement: Supplementary Material S1 — qRT-PCR primer pair list. [file DataSheet1.XLSX]

## Sheet: Sheet1
primer	primer sequence（5’--3’）
GNA13-F	CCAAGGAGATCGACAAATG
GNA13-R	TCTGCTTCAGGAAGGTGG
PAK1-F	GCTATGGGTTGTCATGGAA
PAK1-R	GCTTGTAGACACTCTCGG
RAC2-F	GACATGCCTTCTCATCAGCTA
RAC2-R	GGTTCACAGGTTTACTGTCCA
MYH7-F	CAGAACACCAGCCTCATCAA
MYH7-R	TTCTCCTCTGCGTTCCTAC
WAS-F	CTGGGAACAGGAGCTATAC
WAS-R	GGCTTCACTCTCATCCGA
PFN1-F	TTTCGTGAATGGGCTGAC
PFN1-R	GTGCTCTTGGTACGAAGAT
RHOC-F	GTGCCCATCATCCTAGTG
RHOC-R	GCCTTCCTCAGATCGAAC
RHOD-F	TGCAAGATAGACCTGCGT
RHOD-R	CACAGACCTTGCCATATCAT
RHOH-F	AATGCCATAGAAGGGAAGAG
RHOH-R	TTCGGACAGCACATTCAAA
RHOV-F	GTCAGCTACACCTGCAATG
RHOV-R	GTGTCCCAGAGCTCAATTC
18s-F	CGGCTACCACATCCAAGGAA
18s-R	GCTGGAATTACCGCGGCT
