# Supplementary material for: Actin Cytoskeleton Affects Schwann Cell Migration and Peripheral Nerve Regeneration
Source: Front Physiol. 2018 Jan 25;9:23. doi: 10.3389/fphys.2018.00023 (PMC5788963; doi:10.3389/fphys.2018.00023)
Supplement: Supplementary Material S3 — Differentially expressed genes in actin cytoskeleton signaling at 1, 4, 7, and 14 days following sciatic nerve crush. [file DataSheet3.XLSX]

## Sheet: gene list
				1d					4d					7d					14d
Symbol	Entrez Gene Name	Entrez Gene		log2 Ratio(SN1dB/SN0dA)	Up-Down-Regulation(SN1dB/SN0dA)	P-value	FDR		log2 Ratio(SN1dB/SN0dA)	Up-Down-Regulation(SN1dB/SN0dA)	P-value	FDR		log2 Ratio(SN1dB/SN0dA)	Up-Down-Regulation(SN1dB/SN0dA)	P-value	FDR		log2 Ratio(SN1dB/SN0dA)	Up-Down-Regulation(SN1dB/SN0dA)	P-value	FDR
ACTA1	actin, alpha 1, skeletal muscle	29437		4.71473	Up	0	0		1.40759	Up	1.23789e-67	9.32905e-67		2.27413	Up	2.3289e-227	6.66371e-226		-0.337106	Down	0.00179532	0.00393646
ACTB	actin, beta	81822		1.07329	Up	0	0		1.11177	Up	0	0		0.598824	Up	0	0		0.543913	Up	0	0
ACTC1	actin, alpha, cardiac muscle 1	29275		1.24972	Up	0.000337936	0.000644784		-0.811853	Down	0.10141	0.132055		0.412905	Up	0.302276	0.345161		-0.804518	Down	0.0959192	0.144103
ACTG1	actin gamma 1	287876		1.69367	Up	0	0		1.81444	Up	0	0		1.07679	Up	0	0		1.00426	Up	0	0
ACTG2	actin, gamma 2, smooth muscle, enteric	25365		-1.5454	Down	2.1526e-250	4.50109e-249		-2.55234	Down	0	0		-3.54878	Down	0	0		-4.12214	Down	0	0
ACTN1	actinin, alpha 1	81634		1.08892	Up	0	0		0.663273	Up	3.5995e-110	3.73003e-109		0.0355338	Up	0.294138	0.337228		0.124603	Up	0.000104972	0.000278931
ACTN2	actinin, alpha 2	291245		3.40901	Up	1.61073e-49	1.07128e-48		0.516277	Up	0.174459	0.217486		0.868584	Up	0.0169107	0.0238685		0.577161	Up	0.12022	0.175775
ACTN3	actinin alpha 3	171009		4.88897	Up	0	0		1.96491	Up	1.42137e-27	6.54649e-27		2.55126	Up	8.32094e-54	7.51499e-53		0.498551	Up	0.030398	0.0520985
ACTR2	ARP2 actin-related protein 2 homolog (yeast)	289820		1.15174	Up	9.7537e-285	2.29475e-283		1.31751	Up	0	0		0.760808	Up	1.79066e-110	2.82257e-109		0.609113	Up	8.69622e-73	1.26672e-71
ACTR3	ARP3 actin-related protein 3 homolog (yeast)	81732		1.9836	Up	0	0		1.97845	Up	0	0		1.3402	Up	0	0		1.4823	Up	0	0
APC2	adenomatosis polyposis coli 2	299611		-2.59777	Down	0	0		-2.16499	Down	0	0		-0.937951	Down	4.58642e-195	1.15547e-193		-0.925596	Down	1.15173e-207	3.80972e-206
ARPC2	actin related protein 2/3 complex, subunit 2, 34kDa	301511		1.24845	Up	0	0		1.02251	Up	0	0		0.467607	Up	5.98436e-148	1.19376e-146		0.382139	Up	7.7717e-104	1.48064e-102
ARPC3	actin related protein 2/3 complex, subunit 3, 21kDa	288669		1.55993	Up	0	0		1.45532	Up	0	0		0.798978	Up	3.32862e-178	7.74792e-177		0.53439	Up	3.61078e-79	5.56192e-78
ARPC4	actin related protein 2/3 complex, subunit 4, 20kDa	297518		1.22322	Up	0	0		1.24281	Up	0	0		0.624486	Up	2.60678e-123	4.48951e-122		0.58611	Up	2.5316e-115	5.18373e-114
ARPC5	actin related protein 2/3 complex, subunit 5, 16kDa	360854		1.26473	Up	0	0		1.12449	Up	0	0		0.651873	Up	3.78734e-229	1.09108e-227		0.591722	Up	5.68358e-199	1.81865e-197
ARPC1B	actin related protein 2/3 complex, subunit 1B, 41kDa	54227		2.01788	Up	0	0		1.97861	Up	0	0		1.50559	Up	0	0		1.18231	Up	0	0
ATM	ATM serine/threonine kinase	300711		1.32602	Up	0	0		1.94464	Up	0	0		1.49913	Up	0	0		1.14663	Up	8.53528e-294	4.00384e-292
BAIAP2	BAI1-associated protein 2	117542		1.06687	Up	2.15722e-118	2.54702e-117		1.11096	Up	2.1336e-136	2.59328e-135		1.02295	Up	2.24552e-108	3.4817e-107		0.740379	Up	4.66538e-56	5.56588e-55
CD14	CD14 molecule	60350		3.25333	Up	0	0		2.26361	Up	0	0		1.20743	Up	2.37134e-71	2.61468e-70		1.28865	Up	6.38608e-89	1.07578e-87
CSK	c-src tyrosine kinase	315707		1.16076	Up	3.11836e-196	5.3554e-195		0.911883	Up	3.78418e-117	4.09284e-116		0.463606	Up	2.97924e-26	1.60767e-25		0.52334	Up	4.47052e-36	3.92803e-35
DIAPH1	diaphanous-related formin 1	307483		1.14151	Up	3.39476e-246	7.01809e-245		0.768127	Up	1.04114e-103	1.03717e-102		0.367605	Up	3.24136e-21	1.5123e-20		0.671641	Up	1.29935e-79	2.01397e-78
EZR	ezrin	54319		1.40125	Up	0	0		1.28193	Up	0	0		1.27267	Up	0	0		0.754454	Up	2.49512e-227	8.89313e-226
F2R	coagulation factor II (thrombin) receptor	25439		1.12131	Up	1.94033e-152	2.74068e-151		1.62667	Up	0	0		1.36582	Up	9.53986e-248	2.90258e-246		0.836799	Up	5.14144e-84	8.30074e-83
FGD3	FYVE, RhoGEF and PH domain containing 3	361223		2.92282	Up	3.34978e-273	7.5788e-272		2.2181	Up	5.125e-128	5.92653e-127		1.79614	Up	1.0983e-70	1.19984e-69		1.63112	Up	6.88912e-59	8.47958e-58
FGF1	fibroblast growth factor 1 (acidic)	25317		-1.56469	Down	0	0		-2.75148	Down	0	0		-2.6501	Down	0	0		-2.43784	Down	0	0
FGF4	fibroblast growth factor 4	116499		-2.70937	Down	3.73986e-37	2.14347e-36		-5.35918	Down	4.43124e-66	3.28811e-65		-3.43398	Down	5.27762e-47	4.29696e-46		-3.79579	Down	2.97446e-56	3.55999e-55
FGF10	fibroblast growth factor 10	25443		-2.04681	Down	5.17848e-09	1.49563e-08		-1.28723	Down	1.43861e-05	2.9521e-05		-0.348354	Down	0.177826	0.214459		0.321013	Up	0.144203	0.20521
FGF13	fibroblast growth factor 13	84488		1.12978	Up	0.000195613	0.000382246		-1.38676	Down	0.00288258	0.00469172		-0.683957	Down	0.105799	0.132187		-0.370865	Down	0.329112	0.409614
FGF14	fibroblast growth factor 14	63851		-1.78002	Down	1.23501e-07	3.25484e-07		-1.5903	Down	4.43994e-07	1.02921e-06		-0.665098	Down	0.0154782	0.0219175		0.217015	Up	0.33564	0.416403
FGF16	fibroblast growth factor 16	60464		-1.52726	Down	0.000206808	0.000403258		-0.896956	Down	0.0117756	0.0177112		0.785671	Up	0.0034343	0.00527107		1.83635	Up	1.95426e-17	1.10319e-16
FGF23	fibroblast growth factor 23	170583		9.81856	Up	3.64762e-12	1.23049e-11		8.39115	Up	4.16338e-05	8.16777e-05							6.06917	Up	0.129729	0.186833
GNA13	guanine nucleotide binding protein (G protein), alpha 13	303634		1.00508	Up	3.26528e-72	2.70746e-71		1.40771	Up	1.92981e-168	2.75731e-167		0.851668	Up	3.69564e-50	3.15802e-49		0.632434	Up	2.86234e-28	2.16117e-27
GSN	gelsolin	296654		-1.8531	Down	0	0		-2.79872	Down	0	0		-2.09171	Down	0	0		-1.07028	Down	0	0
IQGAP1	IQ motif containing GTPase activating protein 1	361598		1.3344	Up	0	0		1.41992	Up	0	0		0.805356	Up	0	0		0.777584	Up	0	0
IQGAP3	IQ motif containing GTPase activating protein 3	310621		2.05347	Up	0	0		2.87196	Up	0	0		1.5671	Up	1.48014e-194	3.72155e-193		0.722519	Up	1.99089e-34	1.69997e-33
ITGA4	integrin, alpha 4 (antigen CD49D, alpha 4 subunit of VLA-4 receptor)	311144		2.1529	Up	0	0		2.27445	Up	0	0		2.30812	Up	0	0		1.97431	Up	0	0
ITGA5	integrin, alpha 5 (fibronectin receptor, alpha polypeptide)	315346		1.08919	Up	6.93124e-293	1.66754e-291		0.784069	Up	4.47544e-144	5.67825e-143		0.383941	Up	2.81846e-30	1.68243e-29		0.247232	Up	8.53006e-14	4.21311e-13
MAP2K1	mitogen-activated protein kinase kinase 1	170851		1.06134	Up	1.69127e-228	3.25921e-227		0.930842	Up	1.49475e-176	2.21917e-175		0.375563	Up	2.89442e-24	1.48141e-23		0.429074	Up	5.0247e-34	4.25148e-33
MAPK3	mitogen-activated protein kinase 3	50689		-1.28556	Down	0	0		-1.51956	Down	0	0		-1.50741	Down	0	0		-1.6854	Down	0	0
MATK	megakaryocyte-associated tyrosine kinase	60450		3.08371	Up	0	0		2.56383	Up	3.46902e-194	5.54188e-193		2.58017	Up	1.17862e-191	2.92658e-190		2.88451	Up	4.81016e-282	2.15077e-280
MRAS	muscle RAS oncogene homolog	25482		-1.29293	Down	0	0		-2.194	Down	0	0		-2.0416	Down	0	0		-1.85041	Down	0	0
MSN	moesin	81521		1.60463	Up	0	0		1.21046	Up	0	0		0.533765	Up	2.12556e-146	4.21127e-145		0.479652	Up	4.34988e-125	9.60377e-124
MYH1	myosin, heavy chain 1, skeletal muscle, adult	287408		7.06985	Up	0	0		3.09947	Up	6.44062e-31	3.14798e-30		3.50521	Up	6.6052e-44	5.0978e-43		3.30937	Up	1.42048e-38	1.30732e-37
MYH2	myosin, heavy chain 2, skeletal muscle, adult	691644		2.93269	Up	3.67672e-12	1.23977e-11		-1.09726	Down	0.212308	0.260491		-0.979413	Down	0.27404	0.315991		0.388127	Up	0.552622	0.624559
MYH4	myosin, heavy chain 4, skeletal muscle	360543		5.59999	Up	0	0		2.29145	Up	1.91277e-258	3.83022e-257		3.0442	Up	0	0		-0.542926	Down	4.70508e-07	1.58407e-06
MYH6	myosin, heavy chain 6, cardiac muscle, alpha	29556		-1.55306	Down	8.27134e-20	3.50185e-19		-1.95975	Down	2.00164e-28	9.37522e-28		-0.192816	Down	0.148568	0.181716		-0.884558	Down	8.51372e-10	3.45992e-09
MYH7	myosin, heavy chain 7, cardiac muscle, beta	29557		-4.81482	Down	2.61642e-232	5.13496e-231		-6.5027	Down	6.17298e-283	1.33414e-281		-4.35243	Down	5.95896e-222	1.67349e-220		-5.73978	Down	1.37696e-284	6.21653e-283
MYH11	myosin, heavy chain 11, smooth muscle	24582		-2.51786	Down	0	0		-2.45663	Down	0	0		-2.3027	Down	0	0		-1.97601	Down	0	0
MYH14	myosin, heavy chain 14, non-muscle	308572		-2.01486	Down	0	0		-2.68736	Down	0	0		-1.46149	Down	0	0		-1.28647	Down	0	0
MYH7B	myosin, heavy chain 7B, cardiac muscle, beta	311570		-1.73826	Down	3.15722e-58	2.30753e-57		-1.43759	Down	1.96936e-47	1.20051e-46		-0.546453	Down	3.44174e-10	9.8964e-10		-0.164414	Down	0.0354118	0.0596081
MYL1	myosin, light chain 1, alkali; skeletal, fast	56781		5.0314	Up	0	0		1.29802	Up	1.65736e-20	6.64606e-20		2.21878	Up	2.3663e-75	2.74137e-74		-0.226988	Down	0.205864	0.279799
MYL4	myosin, light chain 4, alkali; atrial, embryonic	688228		1.26062	Up	1.17949e-05	2.61639e-05		0.15284	Up	0.652902	0.692727		-0.690843	Down	0.0925128	0.117247		0.236124	Up	0.477896	0.559581
MYL6	myosin, light chain 6, alkali, smooth muscle and non-muscle	685867		1.36604	Up	4.34194e-107	4.7452e-106		1.44824	Up	2.85004e-129	3.31617e-128		0.85749	Up	8.9813e-37	6.1079e-36		0.92508	Up	1.69596e-46	1.77288e-45
MYL9	myosin, light chain 9, regulatory	296313		-1.22776	Down	6.70304e-294	1.61568e-292		-1.01334	Down	1.1412e-229	2.09041e-228		-1.11304	Down	6.60288e-255	2.06529e-253		-1.26811	Down	0	0
MYL12B	myosin, light chain 12B, regulatory	501203		1.49337	Up	0	0		1.42909	Up	0	0		0.936159	Up	0	0		0.907107	Up	0	0
MYLK	myosin light chain kinase	288057		-1.5339	Down	0	0		-1.58284	Down	0	0		-1.32084	Down	0	0		-0.965682	Down	0	0
MYLK2	myosin light chain kinase 2	117558		3.58921	Up	8.46248e-29	4.26954e-28		1.29506	Up	0.0072065	0.0111517		1.36044	Up	0.00492998	0.00743465		0.558052	Up	0.304984	0.383635
MYLK3	myosin light chain kinase 3	291926		-3.40451	Down	1.35862e-07	3.57278e-07		-2.13678	Down	1.96414e-05	3.98379e-05		-1.43398	Down	0.00161622	0.00258979		-0.592508	Down	0.112166	0.165344
MYLPF	myosin light chain, phosphorylatable, fast skeletal muscle	24584		6.36706	Up	0	0		2.82493	Up	6.01412e-69	4.59596e-68		3.50533	Up	1.13165e-130	2.03584e-129		1.32775	Up	1.49759e-10	6.3646e-10
NCKAP1L	NCK-associated protein 1-like	315348		2.94673	Up	0	0		2.92479	Up	0	0		2.02218	Up	0	0		1.99913	Up	0	0
PAK1	p21 protein (Cdc42/Rac)-activated kinase 1	29431		1.45074	Up	1.68299e-156	2.42362e-155		1.60147	Up	1.05179e-209	1.77689e-208		1.067	Up	1.40092e-75	1.62694e-74		0.8539	Up	8.52716e-49	9.18457e-48
PDGFD	platelet derived growth factor D	66018		-1.08226	Down	3.66236e-24	1.70695e-23		-1.08984	Down	7.7655e-26	3.46253e-25		-0.435942	Down	4.10356e-06	8.572e-06		0.0361417	Up	0.66614	0.726064
PFN1	profilin 1	64303		6.46997	Up	0.197164	0.242582		0.984389	Up	0	0		0.247954	Up	1.5126e-42	1.13959e-41		0.161805	Up	7.08714e-20	4.32663e-19
PIK3C2G	phosphatidylinositol-4-phosphate 3-kinase, catalytic subunit type 2 gamma	116720		-1.78002	Down	2.76812e-06	6.51215e-06		-0.880024	Down	0.0050071	0.00790234		0.941833	Up	4.5982e-05	8.67832e-05		0.620788	Up	0.00867048	0.0167197
PIK3CB	phosphatidylinositol-4,5-bisphosphate 3-kinase, catalytic subunit beta	85243		1.14948	Up	4.73038e-35	2.62564e-34		1.65206	Up	1.08527e-87	9.69881e-87		1.49059	Up	1.48974e-65	1.53927e-64		1.38238	Up	3.8326e-58	4.67723e-57
PIK3CD	phosphatidylinositol-4,5-bisphosphate 3-kinase, catalytic subunit delta	366508		2.41184	Up	0	0		2.7294	Up	0	0		2.17252	Up	0	0		2.08593	Up	0	0
PIK3R1	phosphoinositide-3-kinase, regulatory subunit 1 (alpha)	25513		-1.48013	Down	0	0		-1.56651	Down	0	0		-1.11369	Down	0	0		-0.935607	Down	0	0
PIK3R5	phosphoinositide-3-kinase, regulatory subunit 5	497931		3.63151	Up	0	0		3.44281	Up	0	0		2.74003	Up	2.12388e-202	5.50801e-201		2.73986	Up	4.73858e-214	1.60303e-212
PIP4K2A	phosphatidylinositol-5-phosphate 4-kinase, type II, alpha	116723		-1.12494	Down	0	0		-1.58225	Down	0	0		-1.90238	Down	0	0		-1.94043	Down	0	0
PPP1R12B	protein phosphatase 1, regulatory (inhibitor) subunit 12B	304813		-1.24966	Down	0	0		-1.13485	Down	0	0		-0.770175	Down	1.85377e-193	4.63332e-192		-0.609882	Down	4.88396e-140	1.17436e-138
RAC2	ras-related C3 botulinum toxin substrate 2 (rho family, small GTP binding protein Rac2)	366957		2.53615	Up	0	0		2.18412	Up	0	0		1.55996	Up	4.3493e-230	1.25775e-228		1.89771	Up	0	0
TMSB10/TMSB4X	thymosin beta 10	81814		1.11477	Up	0	0		1.18765	Up	0	0		0.623692	Up	0	0		0.74813	Up	0	0
VAV1	vav 1 guanine nucleotide exchange factor	25156		3.79547	Up	0	0		4.13549	Up	0	0		3.08983	Up	1.46631e-270	4.84187e-269		2.79654	Up	4.92576e-211	1.64838e-209
VAV3	vav 3 guanine nucleotide exchange factor	295378		1.7964	Up	4.17274e-202	7.33702e-201		1.55627	Up	3.77018e-146	4.82907e-145		1.20428	Up	1.78928e-75	2.07606e-74		1.13114	Up	1.43062e-69	2.01913e-68
WAS	Wiskott-Aldrich syndrome	317371		2.74789	Up	2.45696e-282	5.73824e-281		2.49052	Up	2.34916e-220	4.1671e-219		1.70884	Up	3.6811e-77	4.33337e-76		1.64709	Up	8.65468e-75	1.28172e-73
ACTA2	actin, alpha 2, smooth muscle, aorta	81633		-0.324082	Down	2.74344e-101	2.87297e-100		-1.06009	Down	0	0		-1.47595	Down	0	0		-1.53318	Down	0	0
FGF5	fibroblast growth factor 5	60662		1.7054	Up	0.0173275	0.0261323		4.69326	Up	4.02892e-32	2.01077e-31		5.16321	Up	4.55624e-45	3.58946e-44		5.56405	Up	5.99352e-64	7.88536e-63
FGF7	fibroblast growth factor 7	29348		-0.443674	Down	1.4249e-24	6.69816e-24		-1.9496	Down	1.29119e-277	2.73867e-276		-1.73097	Down	8.38584e-225	2.37438e-223		-0.877171	Down	4.31886e-86	7.102e-85
FGF12	fibroblast growth factor 12	170630		-0.86344	Down	0.00108353	0.00193834		-1.44887	Down	3.26292e-07	7.62666e-07		-1.19776	Down	1.69972e-05	3.35514e-05		-0.721284	Down	0.00320788	0.00674118
FN1	fibronectin 1	25661		0.820956	Up	0	0		1.32948	Up	0	0		1.03382	Up	0	0		0.873809	Up	0	0
GIT1	G protein-coupled receptor kinase interacting ArfGAP 1	83709		-0.946168	Down	0	0		-1.14538	Down	0	0		-0.756885	Down	0	0		-0.982729	Down	0	0
LBP	lipopolysaccharide binding protein	29469		0.160543	Up	0.0997938	0.130055		1.41388	Up	2.13708e-76	1.74635e-75		0.993239	Up	2.3029e-32	1.43992e-31		0.536324	Up	9.64932e-10	3.90906e-09
MPRIP	myosin phosphatase Rho interacting protein	116504		-0.734788	Down	0	0		-1.25129	Down	0	0		-1.13494	Down	0	0		-0.848166	Down	0	0
PFN4	profilin family, member 4	494222		5.43458	Up	0.0420752	0.0591019		7.09463	Up	4.16338e-05	8.1682e-05		5.40512	Up	0.0444402	0.0590166		3.1877	Up	0.50937	0.585519
SSH3	slingshot protein phosphatase 3	365396		0.984879	Up	2.5377e-73	2.1295e-72		1.07803	Up	1.22387e-94	1.15091e-93		0.97816	Up	7.14282e-73	8.02742e-72		0.793054	Up	9.43062e-49	1.01518e-47
VAV2	vav 2 guanine nucleotide exchange factor	296603		0.937011	Up	3.48696e-69	2.8247e-68		1.60684	Up	2.58138e-264	5.25584e-263		1.23364	Up	1.00516e-132	1.83262e-131		1.07178	Up	9.82134e-102	1.84285e-100
INS1	insulin I	24505		5.43847	Up	0.426804	0.478414		6.29117	Up	0.231586	0.279772		10.4965	Up	5.34868e-12	1.70964e-11
MYH3	myosin, heavy chain 3, skeletal muscle, embryonic	24583		0.261796	Up	0.447702	0.496829		-0.370937	Down	0.33356	0.386012		-1.89695	Down	0.000235614	0.000414304		0.133554	Up	0.698162	0.754278
FGF18	fibroblast growth factor 18	29369		-1.19506	Down	0.00185152	0.0032114		-1.11998	Down	0.00223722	0.00368535		0.463531	Up	0.0987662	0.12389		1.24611	Up	1.4985e-07	5.25152e-07
MYH8	myosin, heavy chain 8, skeletal muscle, perinatal	252942		0.804939	Up	0.39108	0.446262		0.394598	Up	0.692772	0.729473		1.19051	Up	0.176541	0.213052		2.87998	Up	4.46208e-06	1.38334e-05
PAK3	p21 protein (Cdc42/Rac)-activated kinase 3	29433		-0.38636	Down	0.0886594	0.117468		-0.259905	Down	0.227242	0.277664		0.424978	Up	0.0283644	0.0387768		1.04213	Up	5.90098e-10	2.42458e-09
PAK6	p21 protein (Cdc42/Rac)-activated kinase 6	296078		-0.0430582	Down	0.986144	0.988438		-0.512293	Down	0.607024	0.651551		1.19051	Up	0.0946656	0.119835		4.14301	Up	3.72786e-25	2.61632e-24
WASF1	WAS protein family, member 1	294568		-0.373703	Down	0.137324	0.174918		-0.371632	Down	0.126918	0.162078		-0.162159	Down	0.502804	0.543904		-1.08002	Down	6.27294e-05	0.000171947
