# Supplementary material for: Actin Cytoskeleton Affects Schwann Cell Migration and Peripheral Nerve Regeneration
Source: Front Physiol. 2018 Jan 25;9:23. doi: 10.3389/fphys.2018.00023 (PMC5788963; doi:10.3389/fphys.2018.00023)
Supplement: Supplementary Material S5 — Differentially expressed genes in regulation of actin-based motility by Rho at 1, 4, 7, and 14 days following sciatic nerve crush. [file DataSheet5.XLSX]

## Sheet: gene list
				1d					4d					7d					14d
Symbol	Entrez Gene Name	Entrez Gene		log2 Ratio(SN1dB/SN0dA)	Up-Down-Regulation(SN1dB/SN0dA)	P-value	FDR		log2 Ratio(SN1dB/SN0dA)	Up-Down-Regulation(SN1dB/SN0dA)	P-value	FDR		log2 Ratio(SN1dB/SN0dA)	Up-Down-Regulation(SN1dB/SN0dA)	P-value	FDR		log2 Ratio(SN1dB/SN0dA)	Up-Down-Regulation(SN1dB/SN0dA)	P-value	FDR
ACTA1	actin, alpha 1, skeletal muscle	29437		4.71473	Up	0	0		1.40759	Up	1.23789e-67	9.32905e-67		2.27413	Up	2.3289e-227	6.66371e-226		-0.337106	Down	0.00179532	0.00393646
ACTB	actin, beta	81822		1.07329	Up	0	0		1.11177	Up	0	0		0.598824	Up	0	0		0.543913	Up	0	0
ACTC1	actin, alpha, cardiac muscle 1	29275		1.24972	Up	0.000337936	0.000644784		-0.811853	Down	0.10141	0.132055		0.412905	Up	0.302276	0.345161		-0.804518	Down	0.0959192	0.144103
ACTG2	actin, gamma 2, smooth muscle, enteric	25365		-1.5454	Down	2.1526e-250	4.50109e-249		-2.55234	Down	0	0		-3.54878	Down	0	0		-4.12214	Down	0	0
ACTR2	ARP2 actin-related protein 2 homolog (yeast)	289820		1.15174	Up	9.7537e-285	2.29475e-283		1.31751	Up	0	0		0.760808	Up	1.79066e-110	2.82257e-109		0.609113	Up	8.69622e-73	1.26672e-71
ACTR3	ARP3 actin-related protein 3 homolog (yeast)	81732		1.9836	Up	0	0		1.97845	Up	0	0		1.3402	Up	0	0		1.4823	Up	0	0
ARHGDIA	Rho GDP dissociation inhibitor (GDI) alpha	360678		1.00494	Up	0	0		0.807534	Up	0	0		0.275331	Up	4.045e-105	6.08289e-104		0.307573	Up	2.81444e-142	6.84247e-141
ARPC2	actin related protein 2/3 complex, subunit 2, 34kDa	301511		1.24845	Up	0	0		1.02251	Up	0	0		0.467607	Up	5.98436e-148	1.19376e-146		0.382139	Up	7.7717e-104	1.48064e-102
ARPC3	actin related protein 2/3 complex, subunit 3, 21kDa	288669		1.55993	Up	0	0		1.45532	Up	0	0		0.798978	Up	3.32862e-178	7.74792e-177		0.53439	Up	3.61078e-79	5.56192e-78
ARPC4	actin related protein 2/3 complex, subunit 4, 20kDa	297518		1.22322	Up	0	0		1.24281	Up	0	0		0.624486	Up	2.60678e-123	4.48951e-122		0.58611	Up	2.5316e-115	5.18373e-114
ARPC5	actin related protein 2/3 complex, subunit 5, 16kDa	360854		1.26473	Up	0	0		1.12449	Up	0	0		0.651873	Up	3.78734e-229	1.09108e-227		0.591722	Up	5.68358e-199	1.81865e-197
ARPC1B	actin related protein 2/3 complex, subunit 1B, 41kDa	54227		2.01788	Up	0	0		1.97861	Up	0	0		1.50559	Up	0	0		1.18231	Up	0	0
BAIAP2	BAI1-associated protein 2	117542		1.06687	Up	2.15722e-118	2.54702e-117		1.11096	Up	2.1336e-136	2.59328e-135		1.02295	Up	2.24552e-108	3.4817e-107		0.740379	Up	4.66538e-56	5.56588e-55
GSN	gelsolin	296654		-1.8531	Down	0	0		-2.79872	Down	0	0		-2.09171	Down	0	0		-1.07028	Down	0	0
ITGA4	integrin, alpha 4 (antigen CD49D, alpha 4 subunit of VLA-4 receptor)	311144		2.1529	Up	0	0		2.27445	Up	0	0		2.30812	Up	0	0		1.97431	Up	0	0
ITGA5	integrin, alpha 5 (fibronectin receptor, alpha polypeptide)	315346		1.08919	Up	6.93124e-293	1.66754e-291		0.784069	Up	4.47544e-144	5.67825e-143		0.383941	Up	2.81846e-30	1.68243e-29		0.247232	Up	8.53006e-14	4.21311e-13
MYL1	myosin, light chain 1, alkali; skeletal, fast	56781		5.0314	Up	0	0		1.29802	Up	1.65736e-20	6.64606e-20		2.21878	Up	2.3663e-75	2.74137e-74		-0.226988	Down	0.205864	0.279799
MYL4	myosin, light chain 4, alkali; atrial, embryonic	688228		1.26062	Up	1.17949e-05	2.61639e-05		0.15284	Up	0.652902	0.692727		-0.690843	Down	0.0925128	0.117247		0.236124	Up	0.477896	0.559581
MYL6	myosin, light chain 6, alkali, smooth muscle and non-muscle	685867		1.36604	Up	4.34194e-107	4.7452e-106		1.44824	Up	2.85004e-129	3.31617e-128		0.85749	Up	8.9813e-37	6.1079e-36		0.92508	Up	1.69596e-46	1.77288e-45
MYL9	myosin, light chain 9, regulatory	296313		-1.22776	Down	6.70304e-294	1.61568e-292		-1.01334	Down	1.1412e-229	2.09041e-228		-1.11304	Down	6.60288e-255	2.06529e-253		-1.26811	Down	0	0
MYL12B	myosin, light chain 12B, regulatory	501203		1.49337	Up	0	0		1.42909	Up	0	0		0.936159	Up	0	0		0.907107	Up	0	0
MYLK	myosin light chain kinase	288057		-1.5339	Down	0	0		-1.58284	Down	0	0		-1.32084	Down	0	0		-0.965682	Down	0	0
MYLPF	myosin light chain, phosphorylatable, fast skeletal muscle	24584		6.36706	Up	0	0		2.82493	Up	6.01412e-69	4.59596e-68		3.50533	Up	1.13165e-130	2.03584e-129		1.32775	Up	1.49759e-10	6.3646e-10
PAK1	p21 protein (Cdc42/Rac)-activated kinase 1	29431		1.45074	Up	1.68299e-156	2.42362e-155		1.60147	Up	1.05179e-209	1.77689e-208		1.067	Up	1.40092e-75	1.62694e-74		0.8539	Up	8.52716e-49	9.18457e-48
PFN1	profilin 1	64303		1.25336	Up	0	0		0.984389	Up	0	0		0.247954	Up	1.5126e-42	1.13959e-41		0.161805	Up	7.08714e-20	4.32663e-19
PIP4K2A	phosphatidylinositol-5-phosphate 4-kinase, type II, alpha	116723		-1.12494	Down	0	0		-1.58225	Down	0	0		-1.90238	Down	0	0		-1.94043	Down	0	0
PPP1R12B	protein phosphatase 1, regulatory (inhibitor) subunit 12B	304813		-1.24966	Down	0	0		-1.13485	Down	0	0		-0.770175	Down	1.85377e-193	4.63332e-192		-0.609882	Down	4.88396e-140	1.17436e-138
RAC2	ras-related C3 botulinum toxin substrate 2 (rho family, small GTP binding protein Rac2)	366957		2.53615	Up	0	0		2.18412	Up	0	0		1.55996	Up	4.3493e-230	1.25775e-228		1.89771	Up	0	0
RHOC	ras homolog family member C	295342		1.19951	Up	0	0		1.19656	Up	0	0		0.724228	Up	6.19616e-143	1.20373e-141		0.643734	Up	2.81372e-118	5.91755e-117
RHOD	ras homolog family member D	293660		2.1075	Up	6.07786e-06	1.3868e-05		2.07267	Up	6.55018e-06	1.38689e-05		2.11651	Up	4.90888e-06	1.01864e-05		2.11059	Up	2.8584e-06	9.01092e-06
RHOH	ras homolog family member H	305341		2.42676	Up	3.78084e-51	2.56531e-50		2.58329	Up	2.11516e-63	1.53114e-62		1.83989	Up	6.69512e-25	3.48449e-24		2.14521	Up	4.43724e-39	4.11118e-38
RHOV	ras homolog family member V	171581		3.89644	Up	1.17562e-43	7.30575e-43		4.3206	Up	1.33714e-64	9.78299e-64		3.31389	Up	3.34832e-26	1.80401e-25		3.15442	Up	9.29522e-24	6.31654e-23
WAS	Wiskott-Aldrich syndrome	317371		2.74789	Up	2.45696e-282	5.73824e-281		2.49052	Up	2.34916e-220	4.1671e-219		1.70884	Up	3.6811e-77	4.33337e-76		1.64709	Up	8.65468e-75	1.28172e-73
ACTA2	actin, alpha 2, smooth muscle, aorta	81633		-0.324082	Down	2.74344e-101	2.87297e-100		-1.06009	Down	0	0		-1.47595	Down	0	0		-1.53318	Down	0	0
FNBP1	formin binding protein 1	192348		-0.94458	Down	1.09803e-119	1.30447e-118		-1.42656	Down	9.17336e-243	1.7538e-241		-1.2278	Down	4.09308e-184	9.79783e-183		-0.908127	Down	1.87723e-123	4.10566e-122
MPRIP	myosin phosphatase Rho interacting protein	116504		-0.734788	Down	0	0		-1.25129	Down	0	0		-1.13494	Down	0	0		-0.848166	Down	0	0
PFN4	profilin family, member 4	494222		5.43458	Up	0.0420752	0.0591019		7.09463	Up	4.16338e-05	8.1682e-05		5.40512	Up	0.0444402	0.0590166		3.1877	Up	0.50937	0.585519
RND3	Rho family GTPase 3	295588		0.460087	Up	4.28564e-36	2.42047e-35		0.924551	Up	4.84998e-173	7.08304e-172		1.12487	Up	1.52165e-263	4.90926e-262		0.719157	Up	1.97119e-101	3.69125e-100
PAK3	p21 protein (Cdc42/Rac)-activated kinase 3	29433		-0.38636	Down	0.0886594	0.117468		-0.259905	Down	0.227242	0.277664		0.424978	Up	0.0283644	0.0387768		1.04213	Up	5.90098e-10	2.42458e-09
PAK6	p21 protein (Cdc42/Rac)-activated kinase 6	296078		-0.0430582	Down	0.986144	0.988438		-0.512293	Down	0.607024	0.651551		1.19051	Up	0.0946656	0.119835		4.14301	Up	3.72786e-25	2.61632e-24
WASF1	WAS protein family, member 1	294568		-0.373703	Down	0.137324	0.174918		-0.371632	Down	0.126918	0.162078		-0.162159	Down	0.502804	0.543904		-1.08002	Down	6.27294e-05	0.000171947
