# Supplementary material for: Actin Cytoskeleton Affects Schwann Cell Migration and Peripheral Nerve Regeneration
Source: Front Physiol. 2018 Jan 25;9:23. doi: 10.3389/fphys.2018.00023 (PMC5788963; doi:10.3389/fphys.2018.00023)
Supplement: Supplementary Material S7 — The expression levels of actin cytoskeleton-related genes in the dorsal root ganglia at 1, 4, and 7 days following sciatic nerve crush. Up-regulated genes were labeled in red while down-regulated genes were labeled in green. [file DataSheet7.XLSX]

## Sheet: gene list
				1d					4d					7d
actin cytoskeleton signaling
Symbol	Entrez Gene Name	Entrez Gene		log2 Ratio(SN1dB/SN0dA)	Up-Down-Regulation(SN1dB/SN0dA)	P-value	FDR		log2 Ratio(SN1dB/SN0dA)	Up-Down-Regulation(SN1dB/SN0dA)	P-value	FDR		log2 Ratio(SN1dB/SN0dA)	Up-Down-Regulation(SN1dB/SN0dA)	P-value	FDR
ACTA1	actin, alpha 1, skeletal muscle	29437		-1.13331	Down	8.83718e-167	9.86207e-165		0.318747	Up	4.71564e-23	4.58018e-22		-1.31227	Down	2.80068e-209	2.33749e-207
ACTB	actin, beta	81822		0.110116	Up	5.75182e-31	1.24153e-29		0.0594054	Up	8.8619e-10	4.09698e-09		0.0624518	Up	7.80382e-11	4.7092e-10
ACTC1	actin, alpha, cardiac muscle 1	29275		0.0837227	Up	0.915074	0.941252		0.722189	Up	0.346848	0.417229		0.672075	Up	0.384136	0.47302
ACTG1	actin gamma 1	287876		-0.0258237	Down	1.33312e-06	6.45907e-06		0.149099	Up	8.47378e-179	6.06391e-177		0.244552	Up	0	0
ACTG2	actin, gamma 2, smooth muscle, enteric	25365		-0.267352	Down	0.170232	0.256163		0.19381	Up	0.282828	0.351779		-0.556744	Down	0.00663032	0.0141891
ACTN1	actinin, alpha 1	81634		0.269099	Up	2.20982e-05	8.85212e-05		0.473952	Up	1.66008e-14	1.09444e-13		0.322618	Up	2.88094e-07	1.26143e-06
ACTN2	actinin, alpha 2	291245		-1.1039	Down	1.99504e-08	1.2055e-07		-0.696763	Down	0.000167956	0.000401841		-1.48908	Down	1.51115e-12	1.02372e-11
ACTN3	actinin alpha 3	171009		-1.08559	Down	8.77832e-26	1.58239e-24		0.479169	Up	1.53116e-09	6.91914e-09		-0.824702	Down	7.32564e-17	6.24671e-16
ACTR2	ARP2 actin-related protein 2 homolog (yeast)	289820		0.0853892	Up	0.00589572	0.0140659		0.0766089	Up	0.0145463	0.0246431		0.019871	Up	0.526454	0.606552
ACTR3	ARP3 actin-related protein 3 homolog (yeast)	81732		-0.0540142	Down	0.00164719	0.00450856		-0.0519083	Down	0.00273094	0.00531414		-0.0516949	Down	0.0025984	0.00610653
APC2	adenomatosis polyposis coli 2	299611		-0.2427	Down	8.7612e-52	3.19285e-50		-0.23421	Down	1.43115e-47	2.62993e-46		-0.125228	Down	1.5946e-15	1.28348e-14
ARPC2	actin related protein 2/3 complex, subunit 2, 34kDa	301511		-0.128197	Down	1.50717e-11	1.26121e-10		-0.0894306	Down	2.6948e-06	8.36904e-06		-0.154434	Down	6.16804e-16	5.05005e-15
ARPC3	actin related protein 2/3 complex, subunit 3, 21kDa	288669		-0.0451933	Down	0.0630762	0.110051		0.00745416	Up	0.758822	0.799616		-0.0499607	Down	0.0401912	0.0706583
ARPC4	actin related protein 2/3 complex, subunit 4, 20kDa	297518		-0.137267	Down	1.96775e-12	1.75998e-11		-0.0320731	Down	0.0972676	0.137768		-0.110178	Down	1.41666e-08	7.0872e-08
ARPC5	actin related protein 2/3 complex, subunit 5, 16kDa	360854		0.01342	Up	0.498868	0.593281		0.110058	Up	2.32874e-08	9.31978e-08		0.006702	Up	0.735906	0.787651
ARPC1B	actin related protein 2/3 complex, subunit 1B, 41kDa	54227		0.13745	Up	5.6705e-06	2.50794e-05		0.574522	Up	1.50269e-91	5.27894e-90		0.594216	Up	4.17942e-100	1.69457e-98
ATM	ATM serine/threonine kinase	300711		0.183697	Up	3.91528e-07	2.03915e-06		0.415784	Up	2.18684e-32	2.80218e-31		0.35046	Up	2.3096e-23	2.60707e-22
BAIAP2	BAI1-associated protein 2	117542		0.0928827	Up	0.201264	0.294377		0.208928	Up	0.00366668	0.00698674		0.0442105	Up	0.546294	0.622013
CD14	CD14 molecule	60350		0.645914	Up	2.05568e-05	8.27162e-05		1.00021	Up	3.45126e-12	1.93565e-11		0.445373	Up	0.0045955	0.0102158
CSK	c-src tyrosine kinase	315707		0.345868	Up	4.88974e-24	8.27625e-23		0.684223	Up	3.04666e-98	1.16237e-96		0.832672	Up	1.122e-154	6.83917e-153
DIAPH1	diaphanous-related formin 1	307483		0.380351	Up	3.4616e-11	2.78325e-10		0.347809	Up	2.38328e-09	1.05305e-08		0.27341	Up	2.98526e-06	1.15267e-05
EZR	ezrin	54319		-0.0932751	Down	0.00237552	0.00628959		-0.086291	Down	0.00531754	0.00981839		-0.188555	Down	1.56123e-09	8.48326e-09
F2R	coagulation factor II (thrombin) receptor	25439		-0.139359	Down	0.000520834	0.00160346		-0.634782	Down	1.1345e-46	2.05272e-45		-0.693747	Down	2.49268e-55	5.86418e-54
FGD3	FYVE, RhoGEF and PH domain containing 3	361223		-0.191555	Down	0.192989	0.283956		0.362519	Up	0.00699434	0.012668		0.605068	Up	2.19102e-06	8.61075e-06
FGF1	fibroblast growth factor 1 (acidic)	25317		-0.141242	Down	4.34756e-10	3.15084e-09		-0.157648	Down	6.0654e-12	3.34153e-11		-0.275739	Down	1.27953e-32	1.91435e-31
FGF4	fibroblast growth factor 4	116499		0.0209869	Up	0.941552	0.95877		0.389993	Up	0.171216	0.228148		-0.182074	Down	0.565066	0.640002
FGF10	fibroblast growth factor 10	25443		-0.172617	Down	0.456702	0.558014		0.340319	Up	0.109056	0.152382		0.290204	Up	0.172147	0.246202
FGF13	fibroblast growth factor 13	84488		-0.228772	Down	7.02722e-61	2.94388e-59		-0.571087	Down	0	0		-0.538064	Down	4.11326e-294	4.82996e-292
FGF14	fibroblast growth factor 14	63851		0.0660207	Up	0.768702	0.823609		-0.862773	Down	0.00142581	0.00291521		-0.120693	Down	0.60915	0.680499
FGF16	fibroblast growth factor 16	60464		-0.13867	Down	0.876684	0.913149		1.72219	Up	0.00372986	0.00708417		-1.72024	Down	0.132249	0.19625
FGF23	fibroblast growth factor 23	170583		-0.916277	Down	0.66913	0.742818		4.04412	Up	3.15598e-08	1.24463e-07		3.61067	Up	5.31086e-06	1.97501e-05
GNA13	guanine nucleotide binding protein (G protein), alpha 13	303634		0.234132	Up	2.78214e-07	1.47469e-06		0.0664959	Up	0.160215	0.215066		0.222407	Up	1.12994e-06	4.61659e-06
GSN	gelsolin	296654		-0.242852	Down	5.46784e-41	1.55452e-39		0.405036	Up	5.85826e-136	3.11941e-134		0.30016	Up	4.07976e-74	1.24902e-72
IQGAP1	IQ motif containing GTPase activating protein 1	361598		0.595878	Up	1.27348e-167	1.44516e-165		0.664482	Up	3.2634e-209	2.76724e-207		0.49182	Up	1.14219e-110	5.08732e-109
IQGAP3	IQ motif containing GTPase activating protein 3	310621		-0.252419	Down	0.008508	0.0194643		-0.198915	Down	0.0383206	0.0595902		-0.285189	Down	0.00313636	0.00721943
ITGA4	integrin, alpha 4 (antigen CD49D, alpha 4 subunit of VLA-4 receptor)	311144		0.464705	Up	6.93878e-11	5.42338e-10		0.63238	Up	1.32379e-19	1.12076e-18		0.587957	Up	3.553e-17	3.07711e-16
ITGA5	integrin, alpha 5 (fibronectin receptor, alpha polypeptide)	315346		-0.0377408	Down	0.646806	0.723651		0.0754364	Up	0.352726	0.423171		-0.0915198	Down	0.27067	0.355524
MAP2K1	mitogen-activated protein kinase kinase 1	170851		-0.0821422	Down	0.000571342	0.0017363		-0.126998	Down	1.6679e-07	6.07061e-07		-0.11871	Down	7.6626e-07	3.19324e-06
MAPK3	mitogen-activated protein kinase 3	50689		-0.0988853	Down	6.9852e-09	4.4413e-08		-0.398869	Down	9.78204e-107	4.05835e-105		-0.299029	Down	4.49448e-64	1.21669e-62
MATK	megakaryocyte-associated tyrosine kinase	60450		0.0525039	Up	0.512308	0.60525		0.319355	Up	3.5885e-05	9.4868e-05		0.470367	Up	2.92138e-10	1.68529e-09
MRAS	muscle RAS oncogene homolog	25482		0.0722015	Up	0.0928996	0.153247		0.165633	Up	0.000104043	0.000256831		0.0138831	Up	0.74888	0.798356
MSN	moesin	81521		0.108334	Up	1.49259e-07	8.16915e-07		0.21125	Up	5.01802e-25	5.23073e-24		0.271858	Up	7.15342e-42	1.31818e-40
MYH1	myosin, heavy chain 1, skeletal muscle, adult	287408		-0.826547	Down	1.93585e-50	6.80585e-49		-0.142881	Down	0.00397008	0.00749411		-1.20051	Down	1.07176e-91	3.98786e-90
MYH2	myosin, heavy chain 2, skeletal muscle, adult	691644		0.295618	Up	0.005939	0.0141579		-0.516081	Down	3.80788e-05	0.000100061		-0.917201	Down	5.51146e-12	3.59977e-11
MYH4	myosin, heavy chain 4, skeletal muscle	360543		-1.35774	Down	2.3761e-257	4.23213e-255		0.501074	Up	2.233e-67	5.7308e-66		-1.49982	Down	3.81144e-298	4.5949e-296
MYH6	myosin, heavy chain 6, cardiac muscle, alpha	29556		0.867994	Up	8.69998e-14	8.53963e-13		0.42168	Up	0.000892724	0.00189516		0.704588	Up	4.07722e-09	2.13957e-08
MYH7	myosin, heavy chain 7, cardiac muscle, beta	29557		-2.48644	Down	3.02322e-40	8.4346e-39		-0.571915	Down	2.53538e-05	6.85272e-05		-1.75791	Down	2.12372e-26	2.66818e-25
MYH11	myosin, heavy chain 11, smooth muscle	24582		0.223211	Up	1.11738e-12	1.01905e-11		0.570942	Up	6.91378e-82	2.18479e-80		0.429166	Up	1.32956e-45	2.61715e-44
MYH14	myosin, heavy chain 14, non-muscle	308572		0.0648132	Up	0.00601858	0.0143362		-0.263189	Down	1.88317e-25	1.99295e-24		-0.108	Down	9.11782e-06	3.28972e-05
MYH7B	myosin, heavy chain 7B, cardiac muscle, beta	311570		0.490043	Up	2.6489e-06	1.23342e-05		0.767812	Up	1.89576e-14	1.24225e-13		0.554423	Up	7.8567e-08	3.65859e-07
MYL1	myosin, light chain 1, alkali; skeletal, fast	56781		-1.46564	Down	5.52416e-83	2.9774e-81		0.198676	Up	0.000525352	0.00115846		-1.53554	Down	1.20216e-88	4.35361e-87
MYL4	myosin, light chain 4, alkali; atrial, embryonic	688228		-0.43085	Down	0.22807	0.326204		-0.540845	Down	0.142562	0.194164		-0.775384	Down	0.0411698	0.0722569
MYL6	myosin, light chain 6, alkali, smooth muscle and non-muscle	685867		0.0684559	Up	0.423946	0.526191		0.132156	Up	0.122139	0.169012		0.473391	Up	3.12352e-09	1.65479e-08
MYL9	myosin, light chain 9, regulatory	296313		0.115916	Up	0.0972892	0.159238		0.649571	Up	5.14914e-24	5.17978e-23		0.379264	Up	1.38123e-08	6.9202e-08
MYL12B	myosin, light chain 12B, regulatory	501203		0.111092	Up	0.00201752	0.00542721		0.363174	Up	1.4467e-25	1.53705e-24		0.283715	Up	4.59576e-16	3.78791e-15
MYLK	myosin light chain kinase	288057		0.11326	Up	0.00401044	0.0100214		0.617373	Up	1.24496e-64	3.08955e-63		0.270299	Up	1.74678e-12	1.17777e-11
MYLK2	myosin light chain kinase 2	117558		-1.6421	Down	4.08088e-08	2.37926e-07		-0.289038	Down	0.226808	0.290243		-1.20987	Down	1.31745e-05	4.635e-05
MYLK3	myosin light chain kinase 3	291926		0.479651	Up	0.275918	0.371004		-0.940776	Down	0.106298	0.14886		0.594072	Up	0.169047	0.242331
MYLPF	myosin light chain, phosphorylatable, fast skeletal muscle	24584		-1.27383	Down	8.77374e-54	3.31418e-52		0.570838	Up	2.80432e-21	2.54468e-20		-1.56078	Down	2.5287e-72	7.57075e-71
NCKAP1L	NCK-associated protein 1-like	315348		-0.231779	Down	0.000457688	0.00142372		0.797906	Up	1.51583e-46	2.73173e-45		0.435907	Up	1.2991e-13	9.37929e-13
PAK1	p21 protein (Cdc42/Rac)-activated kinase 1	29431		-0.327293	Down	2.6575e-45	8.26283e-44		-0.349651	Down	4.34952e-50	8.36803e-49		-0.600496	Down	1.33545e-134	7.24482e-133
PDGFD	platelet derived growth factor D	66018		-0.434126	Down	8.01384e-09	5.06182e-08		-0.457584	Down	2.05552e-09	9.15708e-09		-0.459118	Down	1.28106e-09	7.00295e-09
PFN1	profilin 1	64303		-0.242727	Down	6.4895e-30	1.35719e-28		0.04264	Up	0.0376546	0.0586828		0.0808918	Up	6.20196e-05	0.000196253
PIK3C2G	phosphatidylinositol-4-phosphate 3-kinase, catalytic subunit type 2 gamma	116720		-0.239499	Down	0.0644722	0.112261		-0.4791	Down	0.000446564	0.000993303		-0.49785	Down	0.000240326	0.000689825
PIK3CB	phosphatidylinositol-4,5-bisphosphate 3-kinase, catalytic subunit beta	85243		0.493114	Up	6.32356e-13	5.89505e-12		0.181621	Up	0.012901	0.0221051		-0.0363709	Down	0.629678	0.698341
PIK3CD	phosphatidylinositol-4,5-bisphosphate 3-kinase, catalytic subunit delta	366508		0.231873	Up	9.61364e-12	8.16158e-11		0.252964	Up	1.4675e-13	9.0983e-13		0.262102	Up	1.02167e-14	7.87518e-14
PIK3R1	phosphoinositide-3-kinase, regulatory subunit 1 (alpha)	25513		0.0139501	Up	0.538092	0.625924		0.0340624	Up	0.135164	0.185283		0.105242	Up	2.41778e-06	9.45398e-06
PIK3R5	phosphoinositide-3-kinase, regulatory subunit 5	497931		0.112578	Up	0.58035	0.665353		0.950814	Up	9.1801e-08	3.44174e-07		0.523845	Up	0.00590346	0.0128177
PIP4K2A	phosphatidylinositol-5-phosphate 4-kinase, type II, alpha	116723		-0.0893665	Down	0.00220468	0.00588535		-0.274111	Down	2.22592e-19	1.86528e-18		-0.293151	Down	3.5032e-22	3.7559e-21
PPP1R12B	protein phosphatase 1, regulatory (inhibitor) subunit 12B	304813		0.207209	Up	7.8004e-13	7.22921e-12		0.202317	Up	4.38202e-12	2.44047e-11		0.126812	Up	1.55254e-05	5.40876e-05
RAC2	ras-related C3 botulinum toxin substrate 2 (rho family, small GTP binding protein Rac2)	366957		-0.273171	Down	0.00181571	0.00492918		0.539325	Up	1.93048e-12	1.10377e-11		0.41465	Up	9.28732e-08	4.29382e-07
TMSB10/TMSB4X	thymosin beta 10	81814		-0.0822443	Down	1.071e-21	1.61641e-20		0.141567	Up	1.3883e-64	3.44211e-63		0.130454	Up	7.32584e-56	1.73549e-54
VAV1	vav 1 guanine nucleotide exchange factor	25156		-0.154221	Down	0.345096	0.445299		0.696654	Up	8.54532e-07	2.84984e-06		0.767292	Up	3.13426e-08	1.51491e-07
VAV3	vav 3 guanine nucleotide exchange factor	295378		-0.104864	Down	0.0611192	0.107193		0.0685634	Up	0.210634	0.274877		0.0707642	Up	0.192359	0.270153
WAS	Wiskott-Aldrich syndrome	317371		0.017489	Up	0.91413	0.940929		1.095	Up	2.26338e-15	1.55669e-14		0.708601	Up	1.35944e-06	5.49634e-06
ACTA2	actin, alpha 2, smooth muscle, aorta	81633		0.217561	Up	4.16864e-07	2.16022e-06		0.230755	Up	9.7926e-08	3.66325e-07		0.16991	Up	8.9439e-05	0.000276502
FGF5	fibroblast growth factor 5	60662		-1.29479	Down	0.0837902	0.140294		0.343678	Up	0.529566	0.595179		1.24465	Up	0.00777922	0.0164045
FGF7	fibroblast growth factor 7	29348		0.275441	Up	0.000743438	0.00220547		-0.145707	Down	0.10125	0.142937		0.16173	Up	0.0522742	0.0889658
FGF12	fibroblast growth factor 12	170630		-0.245549	Down	4.33538e-16	4.91983e-15		-0.656529	Down	3.74016e-89	1.2758e-87		-0.638442	Down	1.46776e-86	5.17723e-85
FN1	fibronectin 1	25661		0.563086	Up	0	0		1.03184	Up	0	0		0.487275	Up	1.38841e-274	1.53716e-272
GIT1	G protein-coupled receptor kinase interacting ArfGAP 1	83709		0.0684398	Up	0.00639634	0.0150916		-0.0302301	Down	0.241316	0.306187		0.0658909	Up	0.00872948	0.0181766
LBP	lipopolysaccharide binding protein	29469		-0.202186	Down	0.210166	0.305189		0.0365326	Up	0.812138	0.847021		-0.620437	Down	0.000350812	0.000976077
MPRIP	myosin phosphatase Rho interacting protein	116504		-0.119525	Down	3.3521e-16	3.82336e-15		-0.127498	Down	7.46474e-18	5.82913e-17		-0.106443	Down	3.3634e-13	2.36721e-12
PFN4	profilin family, member 4	494222		4.31172	Up	0.22887	0.325634		4.36522	Up	0.216024	0.280167		6.63703	Up	0.0006971	0.00183314
SSH3	slingshot protein phosphatase 3	365396		0.223028	Up	0.000132869	0.000461395		0.448206	Up	2.48062e-15	1.70393e-14		0.398092	Up	2.09606e-12	1.40662e-11
VAV2	vav 2 guanine nucleotide exchange factor	296603		-0.321962	Down	9.8423e-23	1.56262e-21		-0.483938	Down	1.00082e-45	1.7764e-44		-0.444805	Down	3.8794e-40	6.92294e-39
INS1	insulin I	24505		-9.03924	Down	9.37262e-05	0.000335431		-9.03924	Down	0.000122472	0.000297946		-9.03924	Down	9.53426e-05	0.000293649
MYH3	myosin, heavy chain 3, skeletal muscle, embryonic	24583		0.276368	Up	0.327596	0.42787		0.0143699	Up	0.956576	0.963989		0.0871122	Up	0.763314	0.811988
FGF18	fibroblast growth factor 18	29369		-0.354199	Down	0.0143319	0.0307038		-0.608018	Down	6.91188e-05	0.000175325		-0.147717	Down	0.290426	0.374225
MYH8	myosin, heavy chain 8, skeletal muscle, perinatal	252942		-0.134182	Down	0.356146	0.457866		-0.91774	Down	5.02222e-08	1.93851e-07		-0.688571	Down	1.70562e-05	5.91094e-05
PAK3	p21 protein (Cdc42/Rac)-activated kinase 3	29433		0.143937	Up	0.0047029	0.0115237		-0.252788	Down	3.50656e-23	3.42304e-22		0.117983	Up	0.0211508	0.0400108
PAK6	p21 protein (Cdc42/Rac)-activated kinase 6	296078		0.649702	Up	0.0003929	0.00123721		0.151302	Up	0.451474	0.521762		0.142607	Up	0.47551	0.558485
WASF1	WAS protein family, member 1	294568		0.0837227	Up	0.2347	0.329433		-0.164189	Down	0.0273634	0.0438651		0.139518	Up	0.0457258	0.0791823
regulation of actin-based motility by Rho
Symbol	Entrez Gene Name	Entrez Gene		log2 Ratio(SN1dB/SN0dA)	Up-Down-Regulation(SN1dB/SN0dA)	P-value	FDR		log2 Ratio(SN1dB/SN0dA)	Up-Down-Regulation(SN1dB/SN0dA)	P-value	FDR		log2 Ratio(SN1dB/SN0dA)	Up-Down-Regulation(SN1dB/SN0dA)	P-value	FDR
ACTA1	actin, alpha 1, skeletal muscle	29437		-1.13331	Down	8.83718e-167	9.86207e-165		0.318747	Up	4.71564e-23	4.58018e-22		-1.31227	Down	2.80068e-209	2.33749e-207
ACTB	actin, beta	81822		0.110116	Up	5.75182e-31	1.24153e-29		0.0594054	Up	8.8619e-10	4.09698e-09		0.0624518	Up	7.80382e-11	4.7092e-10
ACTC1	actin, alpha, cardiac muscle 1	29275		0.0837227	Up	0.915074	0.941252		0.722189	Up	0.346848	0.417229		0.672075	Up	0.384136	0.47302
ACTG2	actin, gamma 2, smooth muscle, enteric	25365		-0.267352	Down	0.170232	0.256163		0.19381	Up	0.282828	0.351779		-0.556744	Down	0.00663032	0.0141891
ACTR2	ARP2 actin-related protein 2 homolog (yeast)	289820		0.0853892	Up	0.00589572	0.0140659		0.0766089	Up	0.0145463	0.0246431		0.019871	Up	0.526454	0.606552
ACTR3	ARP3 actin-related protein 3 homolog (yeast)	81732		-0.0540142	Down	0.00164719	0.00450856		-0.0519083	Down	0.00273094	0.00531414		-0.0516949	Down	0.0025984	0.00610653
ARHGDIA	Rho GDP dissociation inhibitor (GDI) alpha	360678		-0.173717	Down	2.18048e-62	9.32337e-61		-0.155206	Down	1.55615e-49	2.94568e-48		-0.0928985	Down	1.629e-19	1.57304e-18
ARPC2	actin related protein 2/3 complex, subunit 2, 34kDa	301511		-0.128197	Down	1.50717e-11	1.26121e-10		-0.0894306	Down	2.6948e-06	8.36904e-06		-0.154434	Down	6.16804e-16	5.05005e-15
ARPC3	actin related protein 2/3 complex, subunit 3, 21kDa	288669		-0.0451933	Down	0.0630762	0.110051		0.00745416	Up	0.758822	0.799616		-0.0499607	Down	0.0401912	0.0706583
ARPC4	actin related protein 2/3 complex, subunit 4, 20kDa	297518		-0.137267	Down	1.96775e-12	1.75998e-11		-0.0320731	Down	0.0972676	0.137768		-0.110178	Down	1.41666e-08	7.0872e-08
ARPC5	actin related protein 2/3 complex, subunit 5, 16kDa	360854		0.01342	Up	0.498868	0.593281		0.110058	Up	2.32874e-08	9.31978e-08		0.006702	Up	0.735906	0.787651
ARPC1B	actin related protein 2/3 complex, subunit 1B, 41kDa	54227		0.13745	Up	5.6705e-06	2.50794e-05		0.574522	Up	1.50269e-91	5.27894e-90		0.594216	Up	4.17942e-100	1.69457e-98
BAIAP2	BAI1-associated protein 2	117542		0.0928827	Up	0.201264	0.294377		0.208928	Up	0.00366668	0.00698674		0.0442105	Up	0.546294	0.622013
GSN	gelsolin	296654		-0.242852	Down	5.46784e-41	1.55452e-39		0.405036	Up	5.85826e-136	3.11941e-134		0.30016	Up	4.07976e-74	1.24902e-72
ITGA4	integrin, alpha 4 (antigen CD49D, alpha 4 subunit of VLA-4 receptor)	311144		0.464705	Up	6.93878e-11	5.42338e-10		0.63238	Up	1.32379e-19	1.12076e-18		0.587957	Up	3.553e-17	3.07711e-16
ITGA5	integrin, alpha 5 (fibronectin receptor, alpha polypeptide)	315346		-0.0377408	Down	0.646806	0.723651		0.0754364	Up	0.352726	0.423171		-0.0915198	Down	0.27067	0.355524
MYL1	myosin, light chain 1, alkali; skeletal, fast	56781		-1.46564	Down	5.52416e-83	2.9774e-81		0.198676	Up	0.000525352	0.00115846		-1.53554	Down	1.20216e-88	4.35361e-87
MYL4	myosin, light chain 4, alkali; atrial, embryonic	688228		-0.43085	Down	0.22807	0.326204		-0.540845	Down	0.142562	0.194164		-0.775384	Down	0.0411698	0.0722569
MYL6	myosin, light chain 6, alkali, smooth muscle and non-muscle	685867		0.0684559	Up	0.423946	0.526191		0.132156	Up	0.122139	0.169012		0.473391	Up	3.12352e-09	1.65479e-08
MYL9	myosin, light chain 9, regulatory	296313		0.115916	Up	0.0972892	0.159238		0.649571	Up	5.14914e-24	5.17978e-23		0.379264	Up	1.38123e-08	6.9202e-08
MYL12B	myosin, light chain 12B, regulatory	501203		0.111092	Up	0.00201752	0.00542721		0.363174	Up	1.4467e-25	1.53705e-24		0.283715	Up	4.59576e-16	3.78791e-15
MYLK	myosin light chain kinase	288057		0.11326	Up	0.00401044	0.0100214		0.617373	Up	1.24496e-64	3.08955e-63		0.270299	Up	1.74678e-12	1.17777e-11
MYLPF	myosin light chain, phosphorylatable, fast skeletal muscle	24584		-1.27383	Down	8.77374e-54	3.31418e-52		0.570838	Up	2.80432e-21	2.54468e-20		-1.56078	Down	2.5287e-72	7.57075e-71
PAK1	p21 protein (Cdc42/Rac)-activated kinase 1	29431		-0.327293	Down	2.6575e-45	8.26283e-44		0.353821	Up	0.000106388	0.000262382		-0.600496	Down	1.33545e-134	7.24482e-133
PFN1	profilin 1	64303		-0.242727	Down	6.4895e-30	1.35719e-28		0.04264	Up	0.0376546	0.0586828		0.0808918	Up	6.20196e-05	0.000196253
PIP4K2A	phosphatidylinositol-5-phosphate 4-kinase, type II, alpha	116723		-0.0893665	Down	0.00220468	0.00588535		-0.274111	Down	2.22592e-19	1.86528e-18		-0.293151	Down	3.5032e-22	3.7559e-21
PPP1R12B	protein phosphatase 1, regulatory (inhibitor) subunit 12B	304813		0.207209	Up	7.8004e-13	7.22921e-12		0.202317	Up	4.38202e-12	2.44047e-11		0.126812	Up	1.55254e-05	5.40876e-05
RAC2	ras-related C3 botulinum toxin substrate 2 (rho family, small GTP binding protein Rac2)	366957		-0.273171	Down	0.00181571	0.00492918		0.539325	Up	1.93048e-12	1.10377e-11		0.41465	Up	9.28732e-08	4.29382e-07
RHOC	ras homolog family member C	295342		0.518199	Up	1.07162e-72	5.17436e-71		1.05375	Up	0	0		1.07457	Up	0	0
RHOD	ras homolog family member D	293660		1.20925	Up	0.0182999	0.0379181		1.26276	Up	0.0134923	0.0230409		0.534571	Up	0.35403	0.44154
RHOH	ras homolog family member H	305341		-0.214359	Down	0.391684	0.495198		0.985224	Up	1.2653e-06	4.12218e-06		0.334027	Up	0.13935	0.205406
RHOV	ras homolog family member V	171581		-0.387438	Down	4.42604e-09	2.88508e-08		-0.164995	Down	0.0101245	0.0177652		-0.076745	Down	0.220288	0.30367
WAS	Wiskott-Aldrich syndrome	317371		0.017489	Up	0.91413	0.940929		1.095	Up	2.26338e-15	1.55669e-14		0.708601	Up	1.35944e-06	5.49634e-06
ACTA2	actin, alpha 2, smooth muscle, aorta	81633		0.217561	Up	4.16864e-07	2.16022e-06		0.230755	Up	9.7926e-08	3.66325e-07		0.16991	Up	8.9439e-05	0.000276502
FNBP1	formin binding protein 1	192348		0.208866	Up	1.06917e-06	5.23873e-06		-0.0948204	Down	0.0376642	0.0586944		0.0697543	Up	0.111942	0.169661
MPRIP	myosin phosphatase Rho interacting protein	116504		-0.119525	Down	3.3521e-16	3.82336e-15		-0.127498	Down	7.46474e-18	5.82913e-17		-0.106443	Down	3.3634e-13	2.36721e-12
PFN4	profilin family, member 4	494222		4.31172	Up	0.22887	0.325634		4.36522	Up	0.216024	0.280167		6.63703	Up	0.0006971	0.00183314
RND3	Rho family GTPase 3	295588		0.365943	Up	4.33534e-14	4.33937e-13		0.433414	Up	3.05746e-19	2.54553e-18		0.284913	Up	6.92872e-09	3.56422e-08
PAK3	p21 protein (Cdc42/Rac)-activated kinase 3	29433		0.143937	Up	0.0047029	0.0115237		-0.252788	Down	3.50656e-23	3.42304e-22		0.117983	Up	0.0211508	0.0400108
PAK6	p21 protein (Cdc42/Rac)-activated kinase 6	296078		0.649702	Up	0.0003929	0.00123721		0.151302	Up	0.451474	0.521762		0.142607	Up	0.47551	0.558485
WASF1	WAS protein family, member 1	294568		0.0837227	Up	0.2347	0.329433		-0.164189	Down	0.0273634	0.0438651		0.139518	Up	0.0457258	0.0791823
